# Supplementary material for: Electrically Controlled Neurochemical Delivery from Microelectrodes for Focal and Transient Modulation of Cellular Behavior
Source: Biosensors (Basel). 2021 Sep 20;11(9):348. doi: 10.3390/bios11090348 (PMC8467485; doi:10.3390/bios11090348)
Supplement: Supplementary file 1 [file biosensors-11-00348-s001.zip]

Archive with 1 entries (1 files):
- biosensors-1370005-supplementary.pdf
